# Supplementary material for: Long-Term Administration of Antioxidant N-Acetyl-L-Cysteine Impacts Beta Cell Oxidative Stress, Insulin Secretion, and Intracellular Signaling Pathways in Aging Mice
Source: Antioxidants (Basel). 2025 Mar 31;14(4):417. doi: 10.3390/antiox14040417 (PMC12023964; doi:10.3390/antiox14040417)
Supplement: Supplementary file 1 [file antioxidants-14-00417-s001.zip]

Archive with 1 entries (1 files):
- antioxidants-3469153-supplementary.pdf
